# Supplementary material for: A Multi-Omics Analysis Revealed the Diversity of the MYB Transcription Factor Family’s Evolution and Drought Resistance Pathways
Source: Life (Basel). 2024 Jan 18;14(1):141. doi: 10.3390/life14010141 (PMC10820167; doi:10.3390/life14010141)
Supplement: Supplementary file 1 [file life-14-00141-s001.zip]

Archive with 1 entries (1 files):
- life-2768657-supplementary.pdf
